# Supplementary material for: Phenotypic and genomic characterization of the first alkaliphilic aceticlastic methanogens and proposal of a novel genus Methanocrinis gen.nov. within the family Methanotrichaceae
Source: Front Microbiol. 2023 Oct 11;14:1233691. doi: 10.3389/fmicb.2023.1233691 (PMC10598746; doi:10.3389/fmicb.2023.1233691)
Supplement: Supplementary file 2 [file Table_1.XLSX]

## Sheet: IS
	Supplementary Table S2. Environmental distribution of 16S rRNA gene sequences related to the proposed genus Methanocrinis
ACCESSION	TITLE	ISOLATION SOURCE
FR827885	A Chloroflexi bacterium dechlorinates polychlorinated biphenyls in marine sediments under in situ-like biogeochemical conditions	marine sediments
KP226832	A Novel Sequential Bioremediation Process for Petroleum Hydrocarbons Removal and Odor Mitigation in Marine Sediment	marine sediment
LC177566	A single-granule-level approach reveals ecological heterogeneity in an upflow anaerobic sludge blanket reactor	Up-flow anaerobic sludge blanket
KJ468514	Acetoclastic methanogenesis is likely the dominant biochemical pathway of palmitate degradation in the presence of sulfate	oil field
FR838957	Acetogens and acetoclastic methanosarcinales govern methane formation in abandoned coal mines	coal mines
HQ221960	Active autotrophic ammonia-oxidizing prokaryotes from simulated stream biofilms respond to temperature manipulation under two ammonium loads	biofilm of Leutra South stream with low ammonium load incubated at 13 degree Celsius for 6 weeks
AY294410	Activity and diversity of methanogens in a petroleum hydrocarbon-contaminated aquifer	petroleum hydrocarbon-contaminated aquifer
HQ654815	Aerobic and anaerobic methane oxidation in terrestrial mud volcanoes in the Northern Apennines	Nirano mud volcano
MH734853	alginate degradation in AD	anaerobic digester
KX018757	Anaerobic biofilm formation and granule properties at high salinity	anaerobic granular sludge
KX018770	Anaerobic biofilm formation and granule properties at high salinity	anaerobic biofilm reactor
AB701658	Anaerobic degradation of poly(lactic acid) coupled to methane production	Natural gas field
LUYE01000050	Anaerobic digester metagenome	3 replicate cellulose-degrading anaerobic digesters sampled at day 96 and day 362
KY427891	Anaerobic digestion of tannery limed fleshing waste	tannery fleshing waste
AB744704	Anaerobic treatment of municipal wastewater at ambient temperature: Analysis of archaeal community structure and recovery of dissolved methane	anaerobic reactor for municipal wastewater at ambient temperature
JQ812018	Analysis of methane production pathway in biogas reservoirs via molecular biological technique	Songliao Basin biogas reservoir
HQ662300	Analysis of microbial communities developed on the fouling layers of a membrane-coupled anaerobic bioreactor applied to wastewater treatment	biofouled membrane from an anaerobic wastewater bioreactor
DQ533524	Analysis of Microbial Communities in Petroleum Reservoirs of ShengLi Oil Field	petroleum reservoirs of ShengLi oil field
KF692519	Analysis of microbial communities in the water injection system containing high-molecular weight poly-acrylamide in an oil-field	oil-field
EU420606	Archaeal and bacterial communities in Kao-Mei Wetland	Kao-Mei Wetland
KT428390	Archaeal and bacterial community dynamics and bioprocess performance of a bench-scale two-stage anaerobic digester	two-stage anaerobic digester
JQ762591	Archaeal community composition in the sediment and wetland of lakes on the Tibetan Plateau	Lake GongzhuCo
JX888347	Archaeal diversity and the extent of iron and manganese pyritization in sediments from a tropical mangrove channel (Cardoso Island State Park, Brazil)	mangrove sediment; upper layer 0-20cm
FJ746888	Archaeal Diversity in the Haloalkaline Lake Elmenteita in Kenya	lake water
AM942142	Archaeal Methane Cycling Communities Associated with Gassy Subsurface Sediments of Marennes-Oleron Bay (France)	subsurface marine sediment
HQ290278	Bacteria and archaea involved in anaerobic digestion of distillers grains with solubles	anaerobic digester fed with distillers grains
GQ848222	Bacterial and Archaeal Diversity of Xiarinur Soda Lake Water-sediment Interface	water-sediment interface
KC466473	Bacterial and archaeal diversity within a CSTR reactor treating phosphogypsum	CSTR reactor treating phosphogypsum
AB355127	Biodiversity of archaea in Manzala lake, Egypt	sediment, Manzallah Lake
MK035843	Bioelectrochemical stimulation of electromethanogenic microbial communities in a seawater-based subsurface aquifer at natural gas field	Electromethanogenic bioreactor
HQ030246	Carbon and Sulfur Cycling by Microbial Communities in a Gypsum-Treated Oil Sands Tailings Pond	skim milk powder
HQ031608	Carbon and Sulfur Cycling by Microbial Communities in a Gypsum-Treated Oil Sands Tailings Pond	tailing pound 5 ft
KT460993	Carbon fixation pathways in different soil types	soil
KC329648	Changes in microbial community structure in two anaerobic systems to treat bagasse spraying wastewater with and without addition of molasses alcohol wastewater	internal circulation reactor treating molasses alcohol wastewater and bagasse spraying wastewater
FN994031	Characterisation of microbial community structures in biogas fermentations with semi-continuous loading of different silages or manure as sole substrate at varying loading rates	long-term biogas completely stirred tank reactor
KC182520	Characterisation of mixed methanogenic community development before, during and after a temperature drop from 37C to 15C	anaerobic digestion sample
LC006969	Characterization of Halotolerant Acetoclastic Methanogen Isolated from Marine Sediment	Marine sediment from Hiroshima Bay
AY062229	Characterization of methanogenic and methanotrophic assemblages in landfill samples	isolated from landfill
AJ576207	Characterization of methanogenic Archaea in the leachate of a closed municipal solid waste landfill	landfill leachate
AY256639	Characterization of microbial communities in gas industry pipelines	natural gas pipelines
JQ241385	Characterization of microbial diversity and community in water flooding oil reservoirs in China	production water from oil reservoir
DQ011124	Characterization of ribosomal RNA genes from stratum sewage of Da Qing Oil field microbial communities indicates the presence of a variety of sulfate-reducing, fermentative and sulfide-oxidizing bacteria	stratum sewage
MH087238	Characterization of Rivularia-rich laminations in oncoids associated with pustular mats from the Laguna Negra lake (Argentina)	Black pustular mat
MH127632	Characterization of Rivularia-rich laminations in oncoids associated with pustular mats from the Laguna Negra lake (Argentina)	Black pustular mat Laguna Negra
EF680347	Characterization of the methanogenic Archaea within two-phase biogas reactor systems operated with plant biomass	anaerobic filter of a laboratory-scale two-phase anaerobic leach-bed biogas reactor fed with triticale-silage
GQ423386	Characterization of the microbial community from the marine sediment of the Venice lagoon capable of reductive dechlorination of coplanar polychlorinated biphenyls (PCBs)	anaerobic slurry enrichment culture of a marine sediment suspended in its site water
EU721747	Characterizing microbial diversity in production water from an Alaskan mesothermic petroleum reservoir with two independent molecular methods	oil well; conditions: 27 deg C., 1000 m below surface level, pH 7.4-7.7
AB668483	CO2 concentration is a crucial factor driving alternative methanogenic pathways from acetate in a high-temperature oil reservoir	high-temperature oil reservoir
KY432750	Codigestion of fruits &vegetables waste from Koyambedu market complex for biogas production	biogas production from fruits and vegetables waste
AB266890	Comparative analysis of bacterial and archaeal communities in methanogenic sludge granules from upflow anaerobic sludge blanket reactors, high-strength organic wastewaters treating various food-processing	mesophilic UASB sludge granules
KT933242	Comparative study of Dushanzi and Baiyanggou mud volcano microbial community characterization in Junggar Basin	Dushanzi mud volcano
GU557130	Comparison and Characterization of Microbial Communities in Sulfide-rich Wastewater with and without Propidium Monoazide Treatment	sulfide-rich wastewater of print and dye wastewater treatment plant
LC210816	Comparison of the microbal community dynamic in lab scale reactors	Sludge from a labscale UASB or CSTR
KT796599	CSTR versus ABR: performance and microbial community dynamics shaped by increasing organic loading rate	anaerobic reactor inoculated with sludge coming from a mesophilic WWTP anaerobic reactor
LC055845	Deep microbial life in high-quality granitic groundwater from geochemically and geographically distinct underground boreholes	Deep groundwater from the Mizunami underground research laboratory
JN878835	Denaturing gradient gel electrophoresis and barcoded pyrosequencing reveal unprecedented archaeal diversity in mangrove sediment and rhizosphere samples	mangrove sediment
KY773203	Desulfovibrio species dominate microbial communities associated with biotransformation of sulfate rich phosphogypsum in coastal and marine sediments from the Gulf of Gabes	marine sediment
KC661626	Different archaeal community composition in root surfaces of Ruppia spp. and Phragmites australis	sediment sample
KC661906	Different archaeal community composition in root surfaces of Ruppia spp. and Phragmites australis	rhizosphere
HM499113	Direct Submission	bioreactor simulating a low temperature oil reservoir
KJ629366	Direct Submission	low temperature anaerobic enrichment culture degrading short chain organic compounds established from oil reservoir production water
KU598496	Direct Submission	oil field
LT844288	Direct Submission	Anaerobic digestion
MH313054	Direct Submission	river sediment
OBAT01012305	Direct Submission	unknown
OJAK01001597	Direct Submission	Sea water
UOUK01000163	Direct Submission	bioreactor
UOYA01028185	Direct Submission	activated sludge
KP987252	Distinct microbial populations are tightly linked to the profile of dissolved iron in the methanic sediments of the Helgoland mud area, North Sea	subsurface sediments of Helgoland mud area
KX581160	Disturbance and recovery of methanotrophic communities in deep-sea sediments	marine sediment
GU060341	Diverse microbial communities occur in a deep coal seam methane reservoir in the Gippsland Basin, Australia	~200m subsurface
KC925992	Diversity and abundance of mcrA, nirS and dsrAB gene in sediments of Jiulongjiang and Minjiang, Fujian province of China	sediments
JQ799908	Diversity and distribution of methanogenic archaea in an anaerobic baffled reactor (ABR) treating sugar refinery wastewater	anaerobic bioreactor
AB369020	Diversity and similarity of microbial communities in petroleum crude oils produced in Asia	petroleum crude oil
AB369031	Diversity and similarity of microbial communities in petroleum crude oils produced in Asia	petroleum crude oil (Qatar Land Light)
AJ556289	Diversity and ubiquity of thermophilic methanogenic archaea in temperate anoxic soils	paddy soil
AJ556374	Diversity and ubiquity of thermophilic methanogenic archaea in temperate anoxic soils	soil from a Dutch river bank
AJ556416	Diversity and ubiquity of thermophilic methanogenic archaea in temperate anoxic soils	oil-polluted saline soil
HG001404	Diversity of Archaea and methanogens in estuarine sediments along a natural salinity gradient	salt marsh sediment at estuary head
KC248222	Diversity of archeal community from Brazilian mangrove soils	Todos os Santos Bay oil-contaminated mangrove
GU453620	Diversity of benzyl- and alkylsuccinate synthase genes in hydrocarbon-impacted environments and enrichment cultures	paraffin degrading enrichment
KC753235	Diversity of crenarchaeota in Lake Elementaita	sediment/mud
JX088286	DNA-SIP Reveals That Syntrophaceae Play an Important Role in Methanogenic Hexadecane Degradation	methanogenic hexadecane-degrading consortium at different incubation temperatures enriched with crude oil-contaminated soil
KU655952	Does more diverse mean more successful in methanogenic world?	anaerobic full-scale reactors
JX857008	Dynamic processes of indigenous microorganisms from a low-temperature petroleum reservoir during nutrient stimulation	production water sample from oil well
EU791982	Dynamics and diversity of bacterial and archaeal communities in biogas-producing reactor fed with cattle feces	biogas-producing reactor fed with cattle feces
AY228682	Effect of feed composition performance and microbial community dynamics within anaerobic bioreactors	anaerobic bioreactor
KP159781	Effect of plant species richness on methane flux and associated microbial processes in the microcosm constructed wetlands	constructed wetland
KC333920	Effective anaerobic treatment of fresh leachate from MSW incineration plant and dynamic characteristics of microbial community in granular sludge	anaerobic sludge
KJ735834	Effects of different inhibitors on the acetate-degrading methanogenic community structures	methanogenic acetate-degrading consortium
KT750247	Effects of oxytetracycline on archaeal community and tetracycline resistance genes in anaerobic co-digestion of pig manure and wheat straw	anaerobic reactor of pig manure
KM405511	Effects of redox oscillations on oil biodegradation and prokaryotic communities of contaminated marine sediments	marine sediment
MF784628	Enhancement of polycyclic aromatic hydrocarbon (PAH) removal during anaerobic digestion of sludge using graphite felt or microbial electrolysis cell	anaerobic digester
HQ689174	Enrichment and dynamics of novel syntrophs in a methanogenic hexadecane-degrading culture from a Chinese oilfield	methanogenic hexadecane-degrading consortium at different incubation temperatures enriched with crude oil-contaminated soil
MG062723	EPS glycoconjugate profiles shift as adaptive response in anaerobic microbial granulation at high salinity	anaerobic granules
AB539923	Evidence for syntrophic acetate oxidation coupled to hydrogenotrophic methanogenesis in the high-temperature petroleum reservoir of Yabase oil field (Japan)	Yabase oil field
KC769079	Evolution of the microbial community in a SEGSB-SBR bioreactor	active sludge
KR922413	Exotic Spartina alterniflora invasion alters vertical profiles of methanogenic archaea community and methane production potential in a coastal salt marsh, China	salt marsh sediment
DQ173823	Fatty acid-oxidizing consortia along a nutrient gradient in the Florida Everglades	wetland
LN796283	Freshwater anaerobic oxidation of methane associated with sulfate reduction in a natural gas source	groundwater
KT963474	Functional metagenomic analysis reveals potential metabolic variations in different stages of waste water treatment plant	dried sludge
GQ201772	Gene sequencing surveys of three granular samples from lab-scale upflow anaerobic bioreactors	three granular samples from lab-scale upflow anaerobic bioreactors
LDZT01005578	Genome-Resolved Metagenomic Analysis Reveals Roles for Candidate Phyla and Other Microbial Community Members in Biogeochemical Transformations in Oil Reservoirs	oil reservoir sample SB1
MG283406	Hematite and multi-walled carbon nanotubes stimulate a faster syntrophic pathway during methanogenic beet sugar industrial wastewater degradation	anaerobic sludge
KT033414	High purity propionic acid production in mixed culture fermentation from glucose with high ammonia concentration	sludge from wastewater treatment plant
KY977958	Iddingsite mud volcanism in Mariana subduction zone	altered rocks collected from the Mariana subduction zone
MG549357	Iddingsite mud volcanism in Mariana subduction zone	Mariana trench
AY324377	Identification of methyl coenzyme M reductase A (mcrA) genes associated with methane-oxidizing archaea	Blake Ridge PC26
DQ085318	Identification of prevalent microbial communities in a municipal solid waste landfill	landfill leachate
JN052772	Impact of substrate overloading on archaeal populations in anaerobic digestion of animal waste	anaerobic digestion
DQ068101	In situ cultivation of deep subsurface microorganisms in a mafic sill: implications for SLiME's	flowing borehole in South African gold mine
LC106388	In situ localization of phenol-degrading microorganisms in UASB granular sludge as revealed by fluorescence in situ hybridization	phenol-treating UASB reactor
LT549440	Investigating the nitrification process in five small drinking water systems with special respect on the numeration problems of nitrifying microorganisms by cultivation based techniques	drinking water
AY625557	Investigation of the methanogen population structure and activity in a brackish lake sediment	sediment from edge of small lake in Beaulieu upper estuary
JQ866638	Investigation of the methanogen-related archaeal population structure in shallow sediments of the Pearl River Estuary, Southern China	estuary sediment
AB329664	Layered structure of bacterial and archaeal communities and their in situ activities in anaerobic granules	UASB granule
DQ640623	Long term resistance to trichlorophenol by archaeal cummunity under methanogenic conditions within a fluidized bed reactor	fluidized bed reactor treating 2, 4, 6-trichlorophenol and phenol under partially aeration
MH094056	Long-term nitrate removal through methane-dependent denitrification microorganisms in sequencing batch reactors fed with only nitrate and methane	SBR enrichment reactor
EF420176	Mature fine tailings from oil sands processing harbour diverse methanogenic communities	oil sands tailings pond
MF540669	Mediative mechanism of bicarbonate on anaerobic propionate degradation revealed by microbial community and thermodynamics	anaerobic activate sludge
FN547090	Mesophilic fermentation of renewable biomass: does hydraulic retention time regulate methanogen diversity?	mesophilic biogas reactor fed with beet silage
JQ245654	Metabolic stratification driven by surface and subsurface interactions in a terrestrial mud volcano	mud volcano
GQ453601	Metabolically active methanogens in refuse and peat derived inocula under low pH and high VFA conditions	decomposed municipal solid waste
KU355659	Methane formation in production water from petroleum reservoir in the presence of oleate and sulfate	Methanogenesis in production water from petroleum reservoir in the presence of oleate and sulfate
KF005566	Methane production potential and methanogenic archaea community dynamics along the Spartina alterniflora invasion chronosequence in a coastal salt marsh	salt marsh sediments
AB811869	Methane production potential of subsurface microbes in Pleistocene sediments from a natural gas field of the dissolved-in-water type, central Japan	Pleistocene sediment
LC183840	Methanogen diversity and potential activity in gas hydrate-bearing sediments from the Nankai Trough	subseafloor hydrate-bearing sediments
DQ841239	Methanogen Diversity in Deep Subsurface Gas-Associated Water at the Minami-Kanto Gas Field in Japan	natural gas field
KP205578	Methanogenesis at extremely haloalkaline conditions in soda lakes of Kulunda Steppe (Altai, Russia)	sediments soda lake Tanatar-6 in Kulunda Steppe
KU554983	Methanogenic conversion of crude oil hydrocarbons in a biogeoreactor	incubation fluid of thermophilic crude-oil degradation methanogenic consortium in a simulated bioreactor
AJ830962	Methanogenic diversity and activity in municipal solid waste landfill leachates	leachate of landfill
AJ830983	Methanogenic diversity and activity in municipal solid waste landfill leachates	landfill drainage layer
AJ831044	Methanogenic diversity and activity in municipal solid waste landfill leachates	landfill sludge
AY368462	Methanogenic diversity in anaerobic bioreactors under extremely high ammonia levels	methanogenic bioreactor
JQ771491	Methanogenic octadecene degradation by syntrophic enrichment culture from brackish sediments	brackish sediments
KF894940	Methanogens in dry fermentation biogas	paddy sludge
MH153982	Methanosarcina plays a main role during methanogenesis of high-solids food waste and cardboard	Dry anaerobic reactor
MH154010	Methanosarcina plays a main role during methanogenesis of high-solids food waste and cardboard	Dry anaerobic digester
MH154152	Methanosarcina plays a main role during methanogenesis of high-solids food waste and cardboard	Anaerobic reactor
HQ395103	Microbial biodiversity in a Malaysian oil field and a systematic comparison with oil reservoirs worldwide	oil reservoir fluids
DQ088722	Microbial communities from South African gold mines	gold mines
AB514675	Microbial communities in crude petroleum oils and metagenomics	petroleum crude oil
KM024409	Microbial communities in mesophilic glucose-fed and starch-fed chemostats changed with dilution rates and operation times	anaerobic digester
EU522627	Microbial communities involved in methane production from hydrocarbons in oil sands tailings	oil sands tailings enrichment culture
DQ390262	Microbial community analysis of a biogas-producing completely stirred tank reactor fed continuously with fodder beet silage as mono-substrate	biogas-producing completely stirred tank reactor fed continuously with fodder beet silage as mono-substrate
JX023186	Microbial Community Composition as Affected by Substrate Types in Anaerobic Digesters	sludge samples of anaerobic digesters treating sewage sludge or mixture of sewage sludge and food waste
JQ319875	Microbial Community Composition under Various Anaerobic Conditions in n-Alkanes Amended with Petroleum Reservoir Production Water	production water of mesophilic petroleum reservoir, methanogenic enrichment culture
DQ272259	Microbial community in granules from a high-rate EGSB reactor	anaerobic bioreactor granules
LT626006	Microbial community redundancy is the major mechanism behind process recovery following increased salinity levels in anaerobic digestion	Anaerobic digestion
AY239507	Microbial Community Structure and Dynamics During Long-Term Anaerobic Biological Treatment of Whey-Based Wastewaters at Psychrophilic Temperatures (less than 20 degrees C)	whey-based wastewater
JN248776	Microbial community structure in anaerobic digesters for the co-digestion of switchgrass and cow manure	manure and switchgrass CSTR digesters
JF418178	Microbial community succession in a bioreactor modeling a souring low-temperature oil reservoir subjected to nitrate injection	bioreactor simulating a low temperature oil reservoir
KM373090	Microbial dark matter ecogenomics reveals complex synergistic networks in a methanogenic bioreactor	hypermesophilic terephthalate degrading bioreactor
EF686889	Microbial diversity in a biogas-producing co-fermentation of maize silage and bovine manure	biogas-producing laboratory-scale completely stirred tank reactor loaded with maize silage and bovine manure
FJ941185	Microbial diversity of an oil-water processing site and its associated oil field: the possible role of microorganisms as information carriers from oil-associated environments	water from an oil-water separation tank (35 C)
FJ941284	Microbial diversity of an oil-water processing site and its associated oil field: the possible role of microorganisms as information carriers from oil-associated environments	water from an oil-water separation tank (50 C)
GU179468	Microbial diversity profiles of fluids from low-temperature petroleum reservoirs with and without exogenous water perturbation	oil well
AB545992	Microbial diversity with dominance of 16S rRNA gene sequences with high GC contents at 74 and 98 degrees C subsurface crude oil deposits in Japan	#AR39 oil wellhead
HQ916486	Microbial methane cycling in a terrestrial mud volcano in eastern Taiwan	Lei-Gong-Huo mud volcano
AM850096	Microbial methane formation from coal and mine timber in abandoned coal mines	abandoned coal mine
HQ694553	Microbial population changes in anaerobic membrane bioreactor treating landfill leachate monitored by single-strand conformation polymorphism analysis of 16S rDNA gene fragments	anaerobic membrane bioreactor treating landfill leachate
AM491933	Mixed aerobic and anaerobic microbial communities in benzene-contaminated groundwater	BTEX contaminated groundwater
JF937224	Molecular analysis of the biomass of a fluidized bed reactor treating synthetic vinasse at anaerobic and micro-aerobic conditions	anaerobic fluidized bed reactor treating vinasse
HQ133106	Molecular characterization of hexadecane-degrading methanogenic consortium	crude oil contaminated soil of Shengli oil fields
JN181762	Molecular characterization of hexadecane-degrading methanogenic consortium	methanogenic hexadecane-degrading consortium at different incubation temperatures enriched with crude oil-contaminated soil
EF512385	Molecular characterization of mesophilic and thermophilic sulfate reducing microbial communities in expanded granular sludge bed (EGSB) reactors	expanded granular sludge bed reactor
JQ738673	Molecular characterization of prokaryotic communities associated with Lonar crater basalts	Lonar sediment surface rocks
AY871180	Molecular characterization of surfactant-driven microbial community changes in anaerobic phenanthrene-degrading cultures under methanogenic conditions	phenanthrene-degrading microbial community
AY996939	Molecular diversity of Archaea from activated biomass treating hydrocarbon containing wastewater	hydrocarbon-containing wastewater
AY454770	Molecular diversity of Archaea in tropical estuarine sediments	brackish end of the Santos-Sao Vicente estuary (site 4)
JN185020	Molecular diversity of methanogens and identification of Methanolobus sp. as active methylotrophic Archaea in Lonar crater lake sediments	soda lake sediments
EF117420	Molecular Phylogenetic Analysis of Prokaryotic Communities in Deep Subsurface Shale	subsurface shale pore waters
KX366397	Novel acsF gene primers revealed a diverse phototrophic bacterial population including Gemmatimonadetes in the Lake Taihu	Lake Taihu
EU362328	Novel uncultured Chloroflexi dechlorinate perchloroethene to trans-dichloroethene in tidal flat sediments	tidal flat sediment
KJ930257	Phylogenetic analysis of the microbial community in hypersaline petroleum produced water from the Campos Basin	hypersaline produced water from the campos basin
AY456722	Phylogenetic characterization of methanogenic assemblages in eutrophic and oligotrophic areas of the Florida Everglades	soil
AJ579733	Phylogenetic diversity of Archaea in aquafarm sediment	prawn aquafarm of Kehua company
AB819999	Physicochemical impacts associated with natural gas development on methanogenesis in deep sand aquifers	formation water of natural gas field
DQ088776	Planktonic microbial communities associated with fracture-derived groundwater in a deep gold mine of South Africa	0.7 to 1.4 kmbls section of the continental crust
FJ973672	Polyphasic analyses of methanogenic population in agricultural biogas plants	anaerobic filter of a two-phase biogas plant fed with cattle manure and triticale
FJ973675	Polyphasic analyses of methanogenic population in agricultural biogas plants	leach-bed reactor of a two-phase biogas plant fed with cattle manure and triticale
JQ085730	Population Dynamics In Two-Stage Digester Treating Solid Wastes	anaerobic fermenter
JQ085739	Population Dynamics In Two-Stage Digester Treating Solid Wastes	anaerobic digester
JF947169	Progressive Degradation of Crude Oil n-Alkanes Coupled to Methane Production under Mesophilic and Thermophilic Conditions	methanogenic hexadecane-degrading consortium at different incubation temperatures enriched with crude oil-contaminated soil
KJ947154	Prokaryotic Community Analysis of a Hyperalkaline Spring in the Philippines Using 16S rRNA Gene Clone Library Construction and Cultivation with Screening for Alkaline Enzyme Production	sediment
KT314862	Prokaryotic community of both aqueous and oil phases from eight petroleum reserviors across China	petroleum reservior Huabei-B51/aqueous phase
KT314894	Prokaryotic community of both aqueous and oil phases from eight petroleum reserviors across China	petroleum reservior Xingjiang-Qixi/aqueous phase
KT314941	Prokaryotic community of both aqueous and oil phases from eight petroleum reserviors across China	petroleum reservior Jiangsu-Wei/aqueous phase
KT315070	Prokaryotic community of both aqueous and oil phases from eight petroleum reserviors across China	petroleum reservior Xingjiang-Liuzhong/aqueous phase
KT315097	Prokaryotic community of both aqueous and oil phases from eight petroleum reserviors across China	petroleum reservior Huabei-B51/oil phase
HG974472	Prokaryotic diversity of Hungarian deep subsurface geothermal well waters	thermal well water
LT800005	Prokaryotic diversity screening of a saline and alkaline lake system used for storage of geothermal waters	biofilm
LT800026	Prokaryotic diversity screening of a saline and alkaline lake system used for storage of geothermal waters	sediment
LT800043	Prokaryotic diversity screening of a saline and alkaline lake system used for storage of geothermal waters	water
KT936388	Propionate degradation in agricultural biogas plants	agricultural biogas plant
DADM01000009	Recovery of nearly 8, 000 metagenome-assembled genomes substantially expands the tree of life	waste water
DAQG01000004	Recovery of nearly 8, 000 metagenome-assembled genomes substantially expands the tree of life	sediment
MG603743	Reduction of Gibbs free energy and enhancement of direct interspecies electron transfer by bicarbonate to promote anaerobic syntrophic butyrate oxidation	anaerobic syntrophic butyrate oxidation enrichment
KX926560	Response of Anaerobic Granular Sludge to Iron Oxide Nanoparticles and Multi-wall Carbon Nanotubes in Beet Sugar Industrial Wastewater	Sludge and beet sugar industrial wastewater
EU328152	Response of archaeal communities in saline soil to crude oil contamination and biostimulation treatments	moderate saline soil
KY229875	Reversibility of hydrolysis inhibition by hydrogen partial pressure in solid-state anaerobic digestion	reactor
FN813635	Role of Bacteria, Archaea and Fungi involved in methane release in abandoned coal mines	abandoned coal mines
KP420450	Shifts in methanogen community structure and function across a coastal marsh transect: effects of exotic Spartina alterniflora invasion	salt marsh sediments
GU388873	Shifts in microbial community structure of granular and liquid biomass in response to changes to infeed and digester design in anaerobic digesters receiving food-processing wastes	anaerobic digester treating feedstock
HM018912	Shifts in phylogenetic diversity of archaeal communities in mangrove sediments at different sites and depths in southeastern Brazil	mangrove sediments
KM408632	Significant performance enhancement of a UASB reactor by using acyl homoserine lactones to facilitate the long filaments of Methanosaeta harundinacea 6Ac	anaerobic granules
JQ743824	Souring control by nitrate in oil-containing bioreactors	oil-containing bioreactor simulating a low temperature oilfield injected with nitrate
MH548305	Stable isotope and metagenomic profiling of a methanogenic naphthalene-degrading enrichment culture	Enriched from a gas condensate-contaminated anoxic aquifer near Ft. Lupton
MG803967	Start-up of the completely autotrophic nitrogen removal over nitrite process with a submerged aerated biological filter and the effect of inorganic carbon on nitrogen removal and microbial activity	sewage sludge
JQ245859	Stratified active archaeal communities in the sediments of Jiulong River estuary, China	estuarine sediment
GU993985	Structural and ammonium-oxidizing archaeal communities in Brazilian mangrove sediments under distinct state of preservation	mangrove sediment
JN408860	Studies on the archaeal diversity in the coconut husk retting zone, Kerala, India	soil from coconut husk retting zone in the Kadinamkulam backwater
FJ705108	Study of Prokaryotic diversity from Selected Niches of Western Ghats, India	WCS sediment
LN901311	Syntrophic butyrate degradation under elevated substrate concentrations	thermophilically digested sludge
KF254804	Syntrophic interactions between H2-scavenging and anode-respiring bacteria can improve current density in microbial electrochemical cells	water and biofilm samples from a microbial electrolysis cell bioreactor
JX100411	Syntrophic propionate degradation response to temperature decrease and microbial community shift in an UASB reactor	upflow anaerobic sludge bed
LT624842	The active and total microbial community differentially reflect the anaerobic digestion process	Anaerobic digestion
FN548222	The effect of nitrate injection on microbial community composition in oil fields	MHGC oil field
GU996665	The quantitative significance of Syntrophaceae and syntrophic partnerships in methanogenic degradation of crude oil alkanes	22 day old crude oil degrading methanogenic microcosms
GU996770	The quantitative significance of Syntrophaceae and syntrophic partnerships in methanogenic degradation of crude oil alkanes	methanogenic microcosm controls
GU996834	The quantitative significance of Syntrophaceae and syntrophic partnerships in methanogenic degradation of crude oil alkanes	methanogenic microcosm controls
GU996881	The quantitative significance of Syntrophaceae and syntrophic partnerships in methanogenic degradation of crude oil alkanes	crude oil degrading methanogenic microcosms
GU996957	The quantitative significance of Syntrophaceae and syntrophic partnerships in methanogenic degradation of crude oil alkanes	crude oil degrading methanogenic microcosms
HQ443669	The syntrophy relationship between Syntrophomonas and Methanogens during crude oil degradation	oil field water
KX063533	Thermophilic anaerobic biodegradation of mixed n-alkanes under methanogenic conditions	enrichment culture of mixed production waters from Shengli oil reservoir
CU916032	Towards the definition of a core of microorganisms involved in anaerobic digestion of sludge	mesophilic anaerobic digester which treats municipal wastewater sludge
GU224065	Vertical distribution of bacterioplankton in Lake Averno in relation to water chemistry	lake water
KF515278	Winter planktonic microbial communities in highland aquatic habitats	water sample from the Mohos peat bog lake
